# Supplementary material for: Phenotypic Screen with the Human Secretome Identifies FGF16 as Inducing Proliferation of iPSC-Derived Cardiac Progenitor Cells
Source: Int J Mol Sci. 2019 Nov 30;20(23):6037. doi: 10.3390/ijms20236037 (PMC6928864; doi:10.3390/ijms20236037)
Supplement: Supplementary file 1 [file ijms-20-06037-s001.zip]

Archive with 2 entries (2 files):
- ijms-613103-supplementary.pdf
- Table S1.xlsx
